# Supplementary material for: Stroke incidence and anticoagulation treatment in patients with pacemaker-detected silent atrial fibrillation
Source: PLoS One. 2018 Sep 13;13(9):e0203661. doi: 10.1371/journal.pone.0203661 (PMC6136732; doi:10.1371/journal.pone.0203661)
Supplement: S1 File — Baseline data (at implantation) for all included patients. (XLSX) [file pone.0203661.s001.xlsx]

## Sheet: Sheet 1
Age at implantation	Sex	Hospital	Diagnosis	Symptoms	Known AF	OAC at implantation	C	H	A	D	S	V	A	Sc	Total	Device	Manufacturer
87	2	V	1	1	0		0	1	2	1	0	0	0	1	5	2	1
90	2	V	2	3	0		0	1	2	0	0	0	0	1	4	2	10
89	1	V	1	2	1	5	0	1	2	0	0	1	0	0	4	2	10
86	2	V	1	3	0		0	1	2	0	0	0	0	0	3	2	1
83	1	V	1	5	0		0	0	2	0	0	0	0	0	2	2	1
83	1	V	1	1	1	1	0	0	2	1	0	1	0	0	4	2	6
84	1	V	1	2	1	1	0	0	2	0	0	0	0	0	2	2	10
82	2	V	1	3	1	5	0	1	2	0	0	1	0	1	5	2	6
81	1	V	1	4	1	1	0	1	2	0	0	1	0	0	4	2	12
80	2	V	1	5	0		1	1	2	0	0	1	0	1	6	2	6
78	2	V	1	1	1	1	0	1	2	0	0	0	0	1	4	2	6
78	1	V	1	5	1	1	0	1	2	0	0	0	0	0	3	2	11
77	2	V	1	4	1	5	0	1	2	0	0	0	0	1	4	2	1
81	1	V	1	3	0		0	1	2	0	0	0	0	0	3	2	6
76	2	V	1	1	1	1	0	1	2	1	0	0	0	1	5	2	6
73	1	V	4	3	1	1	0	1	0	0	0	0	1	0	2	2	6
76	2	V	1	1	0		0	1	2	1	2	0	0	1	7	2	6
76	2	V	1	1	1	2	0	1	2	0	2	0	0	1	6	2	6
77	1	V	1	5	0		0	0	2	0	0	1	0	0	3	2	6
94	2	V	1	4	1	1	0	0	2	0	0	1	0	1	4	2	10
91	1	V	1	1	1	1	0	1	2	0	2	0	0	0	5	2	10
89	1	V	1	1	1	1	0	1	2	0	0	1	0	0	4	2	1
89	1	V	1	4	1	1	0	1	2	1	0	0	0	0	4	2	6
91	1	V	1	1	1	1	0	1	2	0	0	0	0	0	3	2	10
91	2	V	1	2	1	1	0	1	2	0	0	0	0	1	4	2	10
90	2	V	1	4	0		0	1	2	0	0	0	0	1	4	2	13
87	2	V	1	4	1	5	0	0	2	0	0	0	0	1	3	2	1
88	1	V	1	1	0		0	1	2	0	0	1	0	0	4	2	1
88	2	V	1	1	0		0	1	2	1	0	0	0	1	5	2	9
86	1	V	1	4	1	1	0	1	2	0	2	0	0	0	5	2	10
85	2	V	3	1	0		0	0	2	0	0	0	0	1	3	2	1
85	1	V	1	1	1	5	0	0	2	0	0	0	0	0	2	2	6
84	2	V	1	3	1	5	0	1	2	0	2	0	0	1	6	2	1
83	2	V	1	1	1	1	0	1	2	0	0	0	0	1	4	2	1
85	2	V	1	4	1	3	0	1	2	0	0	0	0	1	4	2	10
84	1	V	1	1	0		0	0	2	0	0	0	0	0	2	2	6
85	2	V	1	4	1	2	0	0	2	0	0	0	0	1	3	2	13
82	1	V	1	3	1	5	0	1	2	0	2	1	0	0	6	2	6
86	1	V	1	2	1	4	0	1	2	1	0	0	0	0	4	2	10
82	2	V	1	4	1	1	0	0	2	0	0	0	0	1	3	2	2
83	2	V	1	3	0		0	1	2	0	0	0	0	1	4	2	2
85	1	V	1	1	1	1	0	1	2	0	0	0	0	0	3	2	6
81	2	V	1	4	1	0	0	1	2	0	0	1	0	1	5	2	6
82	2	V	1	3	1	1	0	1	2	0	0	0	0	1	4	2	6
81	1	V	1	1	1	5	0	1	2	0	2	1	0	0	6	2	6
81	2	V	1	4	1	1	0	1	2	0	0	0	0	1	4	2	6
80	1	V	1	1	1	1	0	1	2	1	0	0	0	0	4	2	1
83	2	V	1	3	0		0	1	2	0	2	0	0	1	6	2	10
84	2	V	1	1	0		0	1	2	0	0	0	0	1	4	2	6
81	2	V	1	1	1	5	0	1	2	0	0	1	0	1	5	2	11
81	2	V	1	1	1	1	0	0	2	0	0	0	0	1	3	2	6
81	2	V	1	3	0		0	0	2	0	0	0	0	1	3	2	10
79	1	V	1	4	1	1	0	0	2	0	0	0	0	0	2	2	12
80	1	V	1	1	1	1	0	1	2	0	0	1	0	0	4	2	6
79	1	V	1	1	1	1	0	1	2	0	0	0	0	0	3	2	6
78	1	V	1	3	0		0	0	2	0	0	0	0	0	2	2	2
77	2	V	1	1	1	7	0	1	2	1	0	0	0	1	5	2	6
76	2	V	1	1	0		0	0	2	0	0	0	0	1	3	2	11
76	1	V	1	1	0		0	1	2	0	0	1	0	0	4	2	12
76	2	V	1	1	0		0	1	2	0	0	0	0	1	4	2	11
76	1	V	1	1	1	1	0	0	2	0	0	0	0	0	2	2	6
74	1	V	1	3	1	1	1	0	2	0	0	0	0	0	3	2	2
76	1	V	1	4	0		1	0	2	1	0	1	0	0	5	4	8
76	1	V	1	3	0		0	0	2	0	2	0	0	0	4	2	10
74	1	V	1	2	1	1	0	1	0	0	0	0	1	0	2	2	1
75	2	V	1	4	1	2	0	1	2	0	0	1	0	1	5	2	6
77	2	V	1	2	1	2	0	1	2	0	2	1	0	1	7	2	11
78	2	V	1	1	0		0	1	2	0	0	0	0	1	4	2	5
76	1	V	1	1	1	0	0	1	2	0	0	0	0	0	3	2	13
76	2	V	1	1	1	1	0	1	2	0	0	1	0	1	5	4	8
77	1	V	1	2	1	1	0	1	2	0	2	0	0	0	5	2	6
75	1	V	1	1	0		0	1	2	0	0	0	0	0	3	2	6
74	2	V	1	1	1	5	0	1	0	1	0	1	1	1	5	2	6
74	1	V	1	4	1	1	0	1	0	0	0	1	1	0	3	2	10
74	2	V	1	4	1	1	0	0	0	0	0	0	1	1	2	2	10
76	2	V	1	4	1	1	0	1	2	0	0	0	0	1	4	2	2
76	2	V	1	1	1	3	0	0	2	0	0	0	0	1	3	2	10
75	1	V	1	3	1	1	0	0	2	0	0	0	0	0	2	2	6
72	2	V	1	4	1	1	0	1	0	0	0	0	1	1	3	2	6
72	1	V	1	2	1	1	0	0	0	0	0	0	1	0	1	2	6
73	1	V	1	1	0		0	0	0	0	0	0	1	0	1	2	6
71	1	V	1	3	1	1	0	0	0	0	0	1	1	0	2	2	2
71	1	V	1	2	1	5	0	1	0	0	0	1	1	0	3	2	1
74	1	V	1	2	1	1	0	1	0	0	2	0	1	0	4	2	10
72	2	V	1	1	1	1	0	0	0	0	0	0	1	1	2	2	13
71	2	V	1	2	0		0	0	0	0	0	0	1	1	2	2	6
71	2	V	1	1	1	1	0	1	0	1	0	1	1	1	5	2	6
74	1	V	1	4	1	1	1	0	0	0	0	1	1	0	3	4	14
71	1	V	1	1	0		0	0	0	0	0	0	1	0	1	2	1
73	2	V	1	4	1	3	0	0	0	0	0	0	1	1	2	2	6
70	1	V	1	1	1	5	0	0	0	0	0	0	1	0	1	2	6
73	2	V	1	4	1	1	0	1	0	1	0	0	1	1	4	2	10
70	1	V	1	1	1	5	0	1	0	1	0	1	1	0	4	2	6
71	1	V	1	2	0		0	1	0	0	0	0	1	0	2	2	6
71	2	V	1	4	1	2	0	1	0	1	0	0	1	1	4	2	6
68	1	V	1	4	1	1	0	1	0	0	0	0	1	0	2	2	2
71	1	V	1	2	0		0	0	0	0	0	0	1	0	1	2	6
71	1	V	1	1	1	2	0	1	0	0	0	0	1	0	2	2	6
70	2	V	1	4	1	1	0	0	0	0	0	0	1	1	2	2	10
68	2	V	1	1	1	1	0	1	0	0	0	0	1	1	3	2	6
71	1	V	1	4	1	2	0	0	0	0	0	0	1	0	1	2	6
68	2	V	1	2	1	0	0	0	0	0	0	0	1	1	2	2	6
70	1	V	1	2	1	1	0	0	0	0	0	0	1	0	1	2	6
67	1	V	1	1	1	1	0	1	0	0	0	0	1	0	2	2	6
67	1	V	1	1	0		0	0	0	0	0	0	1	0	1	2	2
67	1	V	1	1	0		0	1	0	1	0	1	1	0	4	2	6
68	2	V	1	2	0		0	1	0	0	0	0	1	1	3	2	6
66	1	V	1	3	0		0	0	0	0	0	0	1	0	1	2	11
65	2	V	1	4	1	1	0	0	0	0	0	0	1	1	2	2	6
67	2	V	1	3	0		0	0	0	1	0	1	1	1	4	2	10
67	2	V	1	2	0		0	0	0	0	0	0	1	1	2	2	10
66	1	V	1	1	0		0	1	0	1	0	1	1	0	4	2	6
66	1	V	1	4	1	1	0	1	0	0	2	0	1	0	4	2	12
64	1	V	1	3	1	1	0	0	0	0	0	0	0	0	0	4	8
67	2	V	1	2	1	4	0	1	0	0	0	0	1	1	3	2	6
66	1	V	1	3	0		0	1	0	1	0	0	1	0	3	2	10
64	2	V	1	1	1	1	0	1	0	0	0	0	0	1	2	2	6
66	1	V	1	4	1	2	0	1	0	0	0	1	1	0	3	2	6
66	2	V	1	1	1	1	0	0	0	1	0	0	1	1	3	2	6
65	2	V	1	1	0		0	0	0	0	0	0	0	1	1	2	13
64	1	V	1	2	0		0	0	0	0	0	0	0	0	0	2	2
61	1	V	1	3	1	1	0	1	0	0	0	1	1	0	3	2	6
65	1	V	1	3	0		0	0	0	0	0	0	1	0	1	2	6
64	2	V	1	1	1	0	0	0	0	0	0	0	0	1	1	2	6
62	1	V	1	4	1	1	0	1	0	0	0	0	0	0	1	2	6
64	1	V	1	4	1	1	0	1	0	0	0	0	0	0	1	2	6
63	1	V	1	4	1	1	1	1	0	0	0	1	0	0	4	2	13
64	1	V	1	4	1	1	0	0	0	0	0	0	0	0	0	2	6
61	1	V	1	1	0		0	0	0	0	0	0	0	0	0	2	6
60	2	V	1	1	0		0	0	0	0	0	0	0	1	1	2	13
58	2	V	1	1	0		0	0	0	0	0	0	0	1	1	2	6
56	2	V	1	1	0		0	0	0	0	0	0	0	1	1	2	2
57	1	V	1	2	0		0	0	0	0	2	0	0	0	2	2	11
58	2	V	2	1	0		0	1	0	0	0	0	0	1	2	2	6
57	1	V	1	4	1	1	0	1	0	0	0	1	0	0	2	2	6
58	2	V	1	1	0		0	1	0	0	0	0	0	1	2	2	10
56	1	V	1	4	1	5	0	0	0	0	0	0	0	0	0	2	6
57	2	V	1	3	0		0	0	0	0	0	0	0	1	1	2	6
50	2	V	1	3	0		0	0	0	0	0	0	0	1	1	2	5
42	2	V	1	1	0		0	0	0	0	0	0	0	1	1	2	6
41	1	V	1	1	0		0	0	0	0	0	0	0	0	0	2	5
40	2	V	1	1	0		0	0	0	0	0	0	0	1	1	2	6
27	2	V	1	4	0		0	0	0	0	0	0	0	1	1	2	5
21	2	V	1	1	0		0	0	0	0	0	0	0	1	1	2	11
88	2	V	1	2	1	4	0	0	2	0	0	0	0	1	3	2	10
86	1	V	1	2	0		0	0	2	0	0	0	0	0	2	2	10
86	1	V	1	1	1	2	0	1	2	1	0	1	0	0	5	2	10
83	2	V	1	1	0		0	1	2	0	0	0	0	1	4	2	10
74	1	V	1	4	1	1	0	1	0	0	0	0	1	0	2	2	2
77	1	V	1	1	1	1	0	1	2	0	2	1	0	0	6	2	6
75	2	V	1	1	1	4	0	0	2	0	0	0	0	1	3	2	6
67	2	V	1	1	0		0	1	0	1	0	0	1	1	4	2	6
73	1	V	3	3	0		0	1	0	0	0	1	1	0	3	2	1
75	1	V	4	3	0		0	0	2	0	0	0	0	0	2	2	10
58	1	V	4	1	0		0	0	0	0	0	0	0	0	0	2	2
74	1	V	4	1	0		0	0	0	0	2	0	1	0	3	2	6
64	1	V	4	3	0		0	0	0	0	0	0	0	0	0	2	11
82	1	H	3	3	0		0	1	2	0	0	0	0	0	3	2	1
70	2	V	4	7	0		0	1	0	0	0	1	1	1	4	2	6
86	2	V	3	3	0		0	1	2	0	0	0	0	1	4	2	1
80	2	V	3	7	1	4	0	1	2	0	0	0	0	1	4	2	10
91	2	V	3	7	1	3	1	1	2	1	0	1	0	1	7	4	8
87	2	V	3	1	0		0	1	2	0	0	0	0	1	4	2	10
85	1	V	3	3	1	1	1	0	2	0	0	1	0	0	4	4	8
89	2	V	3	1	0		0	1	2	0	0	0	0	1	4	2	10
78	2	V	4	2	0		0	1	2	0	0	0	0	1	4	2	1
77	1	V	3	1	0		0	1	2	0	0	0	0	0	3	2	6
71	1	V	4	3	0		0	1	0	1	2	1	1	0	6	2	10
84	1	V	3	7	0		0	0	2	1	2	1	0	0	6	2	1
89	1	V	4	3	0		0	1	2	0	0	0	0	0	3	2	1
73	1	V	3	1	0		0	1	0	1	0	0	1	0	3	2	10
75	1	V	3	3	0		0	1	2	1	0	0	0	0	4	2	13
75	1	V	3	1	0		0	1	2	0	0	0	0	0	3	2	1
76	1	V	3	3	0		1	0	2	0	0	0	0	0	3	4	8
78	2	V	3	1	0		0	1	2	0	0	0	0	1	4	2	6
85	2	V	2	4	1	1	0	1	2	0	0	0	0	1	4	2	1
73	1	V	3	3	0		0	1	0	1	0	0	1	0	3	2	10
76	1	H	3	3	0		0	1	2	0	0	0	0	0	3	2	10
67	1	V	4	3	0		1	1	0	0	2	0	1	0	5	2	10
85	1	V	4	1	0		0	0	2	0	0	0	0	0	2	2	1
98	2	V	3	2	0		0	0	2	0	0	0	0	1	3	2	1
70	2	V	4	2	0		0	1	0	0	0	0	1	1	3	2	10
84	2	V	4	3	1	0	0	1	2	1	2	0	0	1	7	2	1
88	1	V	4	7	1	1	0	1	2	0	0	0	0	0	3	2	1
91	1	V	4	7	0		0	1	2	0	0	0	0	0	3	2	1
90	1	V	3	1	1	5	0	1	2	0	0	0	0	0	3	2	10
83	1	V	4	2	1	1	0	1	2	0	2	0	0	0	5	2	1
70	1	V	4	1	0		0	1	0	1	0	1	1	0	4	2	1
76	2	V	1	1	0		0	0	2	0	0	0	0	1	3	2	12
47	1	V	3	1	0		0	1	0	0	2	0	0	0	3	2	10
88	2	V	3	1	1	5	0	0	2	0	0	0	0	1	3	2	1
87	2	V	3	2	0		0	1	2	0	2	0	0	1	6	2	10
76	2	V	3	1	0		0	0	2	0	0	0	0	1	3	2	10
73	2	V	3	1	0		0	1	0	0	0	0	1	1	3	2	2
82	1	V	3	2	0		0	0	2	1	0	0	0	0	3	2	10
79	1	V	3	1	0		0	1	2	0	0	0	0	0	3	2	4
71	1	V	4	1	0		0	0	0	0	0	0	1	0	1	2	5
79	2	V	3	1	0		0	0	2	0	0	0	0	1	3	2	13
83	2	V	3	1	0		1	1	2	0	0	0	0	1	5	2	6
80	2	V	3	3	0		0	0	2	0	0	0	0	1	3	2	1
76	2	V	3	1	0		0	0	2	0	0	0	0	1	3	2	11
72	2	V	3	1	0		0	0	0	0	0	0	1	1	2	2	10
84	2	V	3	7	1	3	0	1	2	0	0	0	0	1	4	2	10
78	2	V	4	5	0		0	1	2	0	2	0	0	1	6	2	1
77	1	V	3	1	0		0	0	2	0	0	0	0	0	2	2	6
67	1	V	4	5	0		0	0	0	0	0	0	1	0	1	2	5
66	1	V	4	3	1	1	0	1	0	0	0	0	1	0	2	2	6
71	1	V	3	5	0		0	0	0	0	0	0	1	0	1	2	6
75	1	V	4	2	1	2	0	0	2	0	0	1	0	0	3	2	10
69	1	V	3	1	0		0	0	0	0	0	0	1	0	1	2	6
67	2	V	4	3	0		0	0	0	0	0	0	1	1	2	2	10
68	2	V	4	5	0		0	1	0	1	0	0	1	1	4	2	1
92	2	V	4	1	0		0	1	2	0	0	0	0	1	4	2	10
87	1	V	5	1	0		0	1	2	0	0	1	0	0	4	2	1
77	1	V	4	1	0		0	0	2	0	0	1	0	0	3	2	11
89	1	V	4	5	0		0	0	2	0	0	0	0	0	2	2	10
65	2	V	1	4	1	1	0	1	0	0	0	0	1	1	3	2	1
79	1	V	3	3	1	2	0	1	2	0	0	1	0	0	4	2	6
74	2	V	1	4	0		0	1	0	0	0	0	1	1	3	2	6
73	1	V	4	7	0		0	1	0	0	2	0	1	0	4	2	6
79	1	V	3	3	0		0	1	2	0	0	0	0	0	3	2	1
77	1	V	4	5	0		0	1	2	0	0	1	0	0	4	2	12
57	1	V	3	2	0		0	0	0	0	0	0	0	0	0	2	6
81	1	V	6	2	0		1	1	2	1	2	0	0	0	6	2	6
86	1	H	4	1	0		0	1	2	0	0	0	0	0	3	2	10
82	1	V	3	2	0		0	1	2	0	0	0	0	0	3	2	10
21	1	V	3	1	0		0	0	0	0	0	0	0	0	0	2	5
92	2	V	3	7	0		0	1	2	0	2	0	0	1	6	2	10
88	2	V	2	7	0		0	1	2	0	0	1	0	1	5	2	1
87	1	V	3	1	0		0	1	2	1	0	1	0	0	5	2	1
75	1	V	4	2	0		0	1	2	0	0	0	0	0	3	2	1
75	1	V	3	1	0		0	1	2	0	0	0	0	0	3	2	1
83	1	V	4	5	0		0	1	2	0	0	1	0	0	4	2	1
80	1	V	3	7	0		0	1	2	1	0	0	0	0	4	2	10
67	1	V	3	1	0		0	1	0	0	0	0	1	0	2	2	11
83	1	V	4	2	1	1	0	1	2	0	0	1	0	0	4	2	10
76	2	V	3	1	0		0	1	2	1	0	1	0	1	6	2	1
59	1	V	3	1	0		0	1	0	0	0	0	0	0	1	2	2
74	1	V	5	2	0		0	1	0	0	0	0	1	0	2	2	6
81	1	H	3	3	0		0	1	2	0	0	1	0	0	4	2	1
78	1	V	4	3	0		0	0	2	0	0	1	0	0	3	2	6
83	1	V	1	4	1	1	0	0	2	0	0	0	0	0	2	2	6
70	1	V	3	2	0		0	1	0	0	0	0	1	0	2	2	13
66	1	V	4	2	0		0	0	0	1	0	0	1	0	2	2	12
64	1	V	3	1	0		0	0	0	0	0	0	0	0	0	2	6
65	1	V	4	2	0		0	0	0	0	0	0	1	0	1	2	1
65	1	V	6	7	0		0	0	0	0	0	0	1	0	1	2	6
75	1	V	3	5	0		0	1	2	1	0	0	0	0	4	2	6
73	1	V	3	2	0		0	1	0	0	0	1	1	0	3	2	10
89	1	V	4	5	0		0	1	2	0	0	1	0	0	4	2	10
68	1	V	4	1	0		0	0	0	0	0	0	1	0	1	2	10
65	1	V	4	2	0		0	1	0	0	0	1	1	0	3	2	6
82	2	V	4	2	0		0	0	2	0	0	0	0	1	3	2	1
86	1	V	3	2	0		0	1	2	0	0	1	0	0	4	2	10
81	1	V	4	7	0		0	1	2	0	0	1	0	0	4	2	10
88	2	V	4	3	1	2	0	1	2	0	0	0	0	1	4	2	10
83	2	V	4	2	0		0	1	2	1	0	0	0	1	5	2	10
88	2	V	4	3	0		0	1	2	0	0	1	0	1	5	2	1
84	2	V	3	1	0		0	1	2	1	0	0	0	1	5	2	10
71	2	V	3	5	0		0	1	0	0	0	0	1	1	3	2	6
80	2	V	4	5	0		0	0	2	0	0	0	0	1	3	2	13
76	1	V	3	2	0		0	0	2	0	0	0	0	0	2	2	2
35	2	V	4	1	0		0	0	0	0	0	0	0	1	1	2	5
81	2	V	3	5	0		0	1	2	0	2	0	0	1	6	2	10
77	1	V	4	7	0		0	0	2	0	0	1	0	0	3	2	6
91	1	V	4	3	0		0	1	2	0	0	1	0	0	4	2	4
84	1	V	3	5	0		0	1	2	0	0	1	0	0	4	2	10
76	1	V	4	7	0		0	1	2	1	0	0	0	0	4	2	10
52	1	V	4	7	0		0	1	0	0	0	0	0	0	1	2	6
93	1	V	3	2	0		0	1	2	0	0	0	0	0	3	2	10
80	1	V	3	1	1	1	0	1	2	0	0	1	0	0	4	2	1
70	1	V	3	5	0		0	1	0	1	0	0	1	0	3	2	6
27	2	V	3	5	0		0	0	0	0	0	0	0	1	1	2	6
74	1	V	4	2	0		0	0	0	0	0	0	1	0	1	2	1
92	2	V	3	2	0		0	1	2	0	0	0	0	1	4	2	1
74	1	V	3	1	1	1	0	1	0	1	0	0	1	0	3	2	10
74	1	V	4	5	0		0	1	0	0	0	1	1	0	3	2	12
84	1	V	3	1	0		1	1	2	0	0	1	0	0	5	2	1
81	2	V	3	5	0		0	1	2	0	0	0	0	1	4	2	1
74	2	V	4	7	0		0	1	0	0	2	0	1	1	5	2	1
76	2	V	4	7	0		0	1	2	0	2	1	0	1	7	2	1
93	1	V	4	1	1	2	0	1	2	0	2	1	0	0	6	2	10
85	1	V	4	3	0		0	1	2	0	0	0	0	0	3	2	12
85	1	V	3	1	0		0	1	2	1	2	0	0	0	6	2	10
84	1	V	4	5	1	4	0	1	2	1	2	1	0	1	8	2	6
92	1	V	3	1	0		1	0	2	0	0	1	0	0	4	2	6
65	1	V	4	3	0		0	0	0	1	0	0	1	0	2	2	10
61	1	V	3	1	0		0	1	0	0	0	0	0	0	1	2	12
82	1	V	4	2	0		0	0	2	0	0	0	0	0	2	2	1
72	1	V	4	5	0		0	0	0	0	0	0	1	0	1	2	6
50	2	V	3	7	0		0	0	0	0	0	0	0	1	1	2	6
91	2	V	4	1	0		0	1	2	0	0	0	0	1	4	2	10
71	1	V	3	7	0		0	0	0	0	0	0	1	0	1	2	1
78	1	V	4	5	0		0	0	2	0	0	1	0	0	3	2	1
81	1	V	4	1	0		0	0	2	0	0	0	0	0	2	2	1
67	1	V	4	7	0		0	1	0	1	0	0	1	0	3	2	6
90	1	V	3	3	0		0	0	2	0	2	0	0	0	5	2	10
78	1	V	3	3	0		0	0	2	0	0	0	0	0	2	2	10
72	1	V	3	7	1	1	0	1	0	1	2	1	1	0	6	2	1
88	1	V	3	1	0		0	0	2	0	0	0	0	0	2	2	1
86	1	V	4	3	0		0	1	2	1	0	0	0	0	4	2	6
73	1	V	4	2	0		0	0	0	0	0	1	1	0	2	2	10
57	1	V	3	1	0		0	1	0	0	0	1	0	0	2	2	2
83	2	V	3	1	0		0	1	2	0	0	0	0	1	4	2	10
69	1	V	3	1	1	5	0	1	0	0	0	0	1	0	2	2	10
83	1	V	4	1	0		0	1	2	0	0	0	0	0	3	2	1
94	1	H	3	5	0		0	0	2	0	0	1	0	0	3	2	1
93	2	H	1	1	1	5	0	1	2	0	0	0	0	1	4	2	1
93	2	H	3	2	0		0	1	2	0	0	0	0	1	4	2	1
90	1	H	5	1	0		0	0	2	0	0	1	0	0	3	2	2
90	2	H	1	5	1	5	0	1	2	0	0	1	0	1	5	2	1
89	2	H	4	5	1	5	0	0	2	0	0	0	0	1	3	2	3
89	1	H	3	5	0		1	0	2	0	0	0	0	0	3	2	1
89	1	H	3	1	0		0	0	2	0	2	0	0	0	4	2	1
88	1	H	4	5	1	5	0	1	2	0	0	1	0	0	4	2	1
88	1	H	1	2	1	5	0	0	2	0	0	0	0	0	2	2	1
87	1	H	3	2	0		0	0	2	0	0	1	0	0	3	2	1
86	1	H	3	1	0		1	0	2	0	0	1	0	0	4	2	1
87	1	H	3	5	1	5	0	0	2	0	0	1	0	0	3	2	4
87	1	H	3	7	0		1	0	2	0	0	0	0	0	3	2	2
86	2	H	1	2	1	1	0	0	2	0	0	0	0	1	3	2	5
86	2	H	4	1	1	1	0	0	2	0	0	1	0	1	4	2	1
86	2	H	1	1	1	1	0	0	2	0	0	0	0	1	3	2	1
85	2	H	1	1	0		0	1	2	0	0	0	0	1	4	2	1
84	1	H	4	5	1	1	1	1	2	0	0	1	0	0	5	2	1
83	1	H	3	7	0		0	1	2	0	0	1	0	0	4	2	4
84	2	H	1	2	1	1	0	1	2	0	2	0	0	1	6	2	1
84	1	H	3	7	0		0	1	2	0	0	1	0	0	4	2	1
83	1	H	3	1	0		0	0	2	0	0	0	0	0	2	2	1
83	1	H	1	1	1	1	0	1	2	0	0	0	0	0	3	2	4
83	1	H	4	1	0		1	1	2	0	0	0	0	0	4	2	1
83	1	H	3	7	0		0	1	2	0	0	0	0	0	3	2	1
83	1	H	4	7	0		0	1	2	0	0	1	0	0	4	2	1
83	2	H	1	7	1	1	0	1	2	0	2	1	0	1	6	2	1
83	1	H	1	5	0		0	1	2	1	2	1	0	0	7	2	1
82	2	H	1	4	1	1	0	1	2	0	0	0	0	1	4	2	1
82	1	H	3	5	0		1	0	2	0	0	0	0	0	3	2	1
81	2	H	1	1	1	1	0	1	2	0	0	0	0	1	4	2	6
80	2	H	3	1	0		0	0	2	0	0	0	0	1	3	2	6
79	2	H	2	4	1	1	0	1	2	1	0	0	0	1	5	2	3
78	1	H	1	1	1	1	0	1	2	0	0	0	0	0	3	2	1
78	2	H	4	7	1	5	0	1	2	0	0	1	0	1	5	2	1
78	2	H	1	4	1	5	0	1	2	1	0	0	0	1	5	2	1
78	2	H	1	1	1	1	0	1	2	0	0	1	0	1	5	2	1
77	1	H	3	1	0		0	0	2	1	0	1	0	0	4	2	1
77	1	H	3	1	0		0	1	2	0	0	1	0	0	4	2	1
77	1	H	3	5	0		0	0	2	0	0	1	0	0	3	2	3
77	2	H	1	4	1	1	0	0	2	0	0	0	0	1	3	2	3
76	2	H	1	1	0		0	1	2	0	0	1	0	1	5	2	1
76	1	H	1	4	1	1	0	0	2	0	0	1	0	0	3	2	1
75	2	H	1	4	1	1	1	1	2	0	0	1	0	1	6	2	1
74	1	H	1	1	1	1	0	1	0	1	0	1	1	0	4	2	1
74	2	H	2	1	1	1	0	1	0	0	0	0	1	1	3	2	1
74	1	H	4	1	0		0	0	0	1	2	1	1	0	5	2	1
74	1	H	3	5	1	1	0	1	0	0	0	0	1	0	2	2	1
74	2	H	3	1	0		0	0	0	1	0	0	1	1	3	2	1
73	1	H	1	5	0		0	0	0	0	0	0	1	0	1	2	2
73	1	H	3	5	0		0	1	0	0	0	0	1	0	2	2	1
73	1	H	1	2	1	1	0	0	0	0	0	0	1	0	1	2	2
73	1	H	3	3	0		1	1	0	0	0	1	1	0	4	2	1
73	2	H	1	3	1	1	0	0	0	0	0	0	1	1	2	2	3
72	2	H	4	1	0		0	0	0	0	0	0	1	1	2	2	1
72	1	H	3	1	0		0	1	0	1	0	1	1	0	4	2	1
72	1	H	1	4	1	1	0	1	0	0	0	0	1	0	2	2	4
71	1	H	3	1	0		0	1	0	0	0	0	1	0	2	2	1
71	1	H	4	7	0		0	0	0	0	0	0	1	0	1	2	1
71	2	H	1	4	1	1	0	0	0	0	0	0	1	1	2	2	1
70	1	H	1	4	1	6	0	0	0	0	0	0	1	0	1	2	4
69	2	H	1	4	1	5	0	0	0	0	0	0	1	1	2	2	1
69	1	H	3	7	0		0	1	0	0	2	1	1	0	5	2	3
67	1	H	7	2	0		0	1	0	1	2	1	1	0	6	2	1
66	2	H	4	5	0		0	1	0	0	0	0	1	1	3	2	1
65	1	H	1	4	1	1	0	1	0	1	0	0	1	0	3	2	1
65	1	H	2	5	0		0	0	0	0	0	0	1	0	1	2	2
64	1	H	1	4	1	1	0	0	0	0	0	0	0	0	0	2	2
58	2	H	1	3	0		0	0	0	0	0	0	0	1	1	2	1
52	1	H	1	1	0		0	0	0	0	0	0	0	0	0	2	2
23	1	H	3	5	0		0	0	0	0	0	0	0	0	0	2	7
98	2	H	3	3	0		0	1	2	0	2	1	0	1	7	2	1
98	2	H	3	1	0		0	1	2	0	0	0	0	1	4	2	1
93	2	H	3	1	0		0	1	2	0	0	0	0	1	4	2	1
93	2	H	9	5	1	1	0	0	2	0	0	0	0	1	3	2	1
90	2	H	1	1	0		0	1	2	0	0	0	0	1	4	2	1
90	1	H	4	1	1	5	0	1	2	0	0	0	0	0	3	2	1
90	2	H	1	2	1	1	0	1	2	1	2	0	0	1	7	2	1
90	2	H	1	1	1	5	0	1	2	0	0	1	0	1	5	2	1
90	2	H	1	2	1	1	0	0	2	0	2	0	0	1	5	2	1
89	1	H	3	3	0		0	1	2	0	0	1	0	0	4	2	1
89	1	H	3	1	0		0	0	2	0	0	0	0	0	2	2	1
89	1	H	3	2	0		0	1	2	0	0	0	0	0	3	2	1
89	1	H	3	1	0		0	0	2	0	0	1	0	0	3	2	1
89	2	H	1	2	1	5	0	0	2	0	0	0	0	1	3	2	1
89	1	H	4	1	1	5	0	1	2	0	0	1	0	0	4	2	1
88	2	H	3	1	1	1	0	1	2	0	2	0	0	1	6	2	1
88	2	H	3	1	0		0	1	2	0	0	1	0	1	5	2	1
87	2	H	1	4	1	5	1	0	2	0	0	0	0	1	4	2	6
86	2	H	3	7	0		0	0	2	0	0	1	0	1	4	2	1
86	1	H	1	1	1	1	1	0	2	0	2	1	0	0	6	2	1
86	1	H	1	4	1	1	0	0	2	0	2	0	0	0	4	2	1
85	2	H	1	1	0		0	0	2	0	0	0	0	1	3	2	1
85	2	H	1	1	1	1	0	0	2	0	0	0	0	1	3	2	1
85	1	H	3	3	1	5	0	1	2	0	0	1	0	0	4	2	1
85	2	H	3	1	0		0	1	2	0	0	1	0	1	5	2	6
85	2	H	4	2	0		0	1	2	1	2	0	0	1	7	2	1
84	2	H	1	4	1	6	0	0	2	0	0	0	0	1	3	2	1
84	1	H	5	1	0		0	1	2	0	0	1	0	0	4	2	1
84	2	H	3	1	1	1	0	1	2	0	0	1	0	1	5	2	1
84	2	H	1	1	1	1	0	0	2	0	0	0	0	1	3	2	1
83	1	H	1	4	1	1	0	1	2	1	0	1	0	0	5	2	4
83	2	H	3	7	0		0	0	2	0	0	0	0	1	3	2	1
83	1	H	4	2	0		0	1	2	0	2	1	0	0	6	2	1
83	1	H	1	1	1	1	0	1	2	0	0	1	0	0	4	2	6
82	2	H	1	2	0		0	1	2	0	2	0	0	1	6	2	6
82	1	H	1	2	1	1	0	0	2	0	0	0	0	0	2	2	5
82	2	H	1	1	1	1	0	1	2	1	0	1	0	1	6	2	6
82	2	H	3	1	1	1	0	1	2	1	2	1	0	1	8	2	1
82	2	H	1	4	1	1	0	1	2	0	0	0	0	1	4	2	3
82	2	H	1	2	1	1	0	1	2	1	0	0	0	1	5	2	1
82	1	H	1	1	1	1	0	1	2	1	0	0	0	0	4	2	6
82	1	H	1	2	0		0	1	2	0	2	1	0	0	6	2	1
81	2	H	1	4	1	1	0	0	2	0	0	0	0	1	3	2	4
81	2	H	3	2	0		0	1	2	0	0	0	0	1	4	2	1
81	1	H	1	5	1	5	0	1	2	0	0	0	0	0	3	2	1
81	2	H	3	2	0		0	1	2	1	2	0	0	1	7	2	1
80	2	H	1	1	0		0	1	2	0	0	0	0	1	4	2	6
80	1	H	1	4	1	1	1	0	2	0	0	1	0	0	4	2	1
80	2	H	3	3	0		0	1	2	1	0	1	0	1	6	2	1
80	1	H	3	1	0		0	1	2	0	0	1	0	0	4	2	4
80	1	H	3	7	1	5	1	1	2	0	0	1	0	0	5	2	1
80	1	H	3	5	0		1	0	2	0	0	0	0	0	3	2	1
79	1	H	3	1	0		0	1	2	0	0	0	0	0	3	2	6
79	1	H	3	2	0		0	0	2	0	0	0	0	0	2	2	6
79	2	H	4	5	1	5	0	1	2	1	0	1	0	1	6	2	1
79	1	H	4	1	1	5	0	1	2	1	0	0	0	0	4	2	4
79	1	H	1	4	1	1	0	1	2	1	2	1	0	0	7	2	1
79	2	H	3	3	0		0	1	2	0	0	0	0	1	4	2	1
79	2	H	4	1	0		0	1	2	0	0	0	0	1	4	2	1
79	1	H	4	5	0		0	0	2	0	0	0	0	0	2	2	4
78	1	H	1	1	1	1	0	0	2	0	0	0	0	0	2	2	6
78	2	H	1	5	0		0	1	2	0	0	0	0	1	4	2	6
78	2	H	1	4	1	1	0	1	2	0	0	1	0	1	5	2	1
77	1	H	1	4	1	1	0	0	2	0	0	0	0	0	2	2	6
77	1	H	8	1	0		0	1	2	0	0	1	0	0	4	2	6
77	1	H	9	5	0		0	0	2	0	0	1	0	0	3	2	2
76	2	H	3	3	0		0	1	2	1	0	0	0	1	5	2	1
76	1	H	3	3	0		0	1	2	0	0	0	0	0	3	2	1
76	1	H	3	5	0		0	1	2	0	0	0	0	0	3	2	1
75	1	H	3	1	0		0	1	2	1	0	1	0	0	5	2	1
75	1	H	1	4	1	1	0	1	2	1	0	0	0	0	4	2	1
75	1	H	5	1	1	1	0	1	2	0	0	0	0	0	3	2	1
75	2	H	4	2	0		0	1	2	0	0	1	0	1	5	2	4
75	2	H	1	4	1	1	0	1	2	0	0	0	0	1	4	2	4
75	2	H	1	1	0		0	1	2	1	0	1	0	1	6	2	6
74	2	H	1	4	1	1	0	1	0	0	0	0	1	1	3	2	6
74	1	H	4	7	0		0	1	0	1	2	0	1	0	5	2	1
73	1	H	3	1	0		0	1	0	1	0	0	1	0	3	2	6
73	1	H	3	2	0		0	1	0	1	2	1	1	0	6	2	6
72	2	H	1	4	1	1	0	1	0	0	0	0	1	1	3	2	6
72	2	H	3	2	0		0	1	0	0	2	0	1	1	5	2	6
71	1	H	3	7	0		0	1	0	1	0	1	1	0	4	2	6
71	1	H	4	2	0		0	1	0	0	0	0	1	0	2	2	1
71	2	H	1	1	0		0	1	0	0	0	0	1	1	3	2	6
71	1	H	3	2	0		0	0	0	0	2	1	1	0	4	2	6
69	1	H	3	7	0		0	1	0	0	0	1	1	0	3	2	1
69	1	H	1	1	0		0	1	0	0	2	0	1	0	4	2	6
69	2	H	3	1	0		0	0	0	0	0	0	1	1	2	2	6
69	2	H	1	1	0		0	1	0	0	0	0	1	1	3	2	6
68	1	H	1	4	1	1	0	0	0	0	0	0	1	0	1	2	6
68	1	H	1	4	1	5	0	0	0	0	0	0	1	0	1	2	1
68	1	H	1	4	1	1	0	1	0	0	0	0	1	0	2	2	6
67	2	H	1	4	1	1	0	1	0	0	0	1	1	1	4	2	4
67	1	H	1	1	0		0	1	0	1	0	1	1	0	4	2	2
65	2	H	1	4	1	1	0	1	0	0	0	0	1	1	3	2	6
65	2	H	3	1	0		0	0	0	0	0	0	1	1	2	2	2
64	1	H	3	7	0		0	0	0	0	0	1	0	0	1	2	6
63	1	H	3	1	0		0	1	0	1	0	1	0	0	3	2	1
59	2	H	4	7	0		0	0	0	0	0	0	0	1	1	2	6
57	1	H	3	5	0		0	0	0	0	0	0	0	0	0	2	6
39	2	H	4	2	0		0	0	0	0	0	0	0	1	1	2	2
97	2	H	1	4	1	0	0	1	2	0	0	1	0	1	5	2	1
95	2	H	3	1	0		0	1	2	0	2	1	0	1	7	2	1
92	1	H	5	2	0		1	0	2	0	0	1	0	0	4	2	4
91	2	H	1	1	0		0	1	2	0	0	0	0	1	4	2	1
91	2	H	3	2	0		0	1	2	0	0	0	0	1	4	2	1
91	1	H	1	1	0		0	0	2	0	0	0	0	0	2	2	1
89	1	H	4	1	0		0	1	2	0	0	0	0	0	3	2	4
89	2	H	3	1	0		0	1	2	1	0	0	0	1	5	2	1
89	2	H	1	1	0		0	1	2	0	0	0	0	1	4	2	6
89	2	H	1	4	1	2	0	0	2	0	0	1	0	1	4	2	1
88	2	H	1	4	1	1	0	1	2	0	0	0	0	1	4	2	6
88	1	H	1	1	0		1	0	2	0	0	1	0	0	5	2	4
87	2	H	3	3	0		0	1	2	1	0	0	0	1	5	2	4
86	2	H	1	1	1	1	0	1	2	0	0	0	0	1	4	2	1
86	1	H	3	1	0		0	1	2	0	0	0	0	0	3	2	1
86	1	H	4	5	0		0	1	2	0	0	0	0	0	3	2	1
86	2	H	3	1	0		1	1	2	1	0	1	0	1	7	2	8
86	1	H	1	4	1	0	0	1	2	0	0	0	0	0	3	2	4
85	1	H	4	5	1	1	0	1	2	0	0	1	0	0	3	2	1
85	2	H	4	7	0		0	1	2	0	0	0	0	1	4	2	1
84	2	H	1	1	0		0	1	2	0	0	1	0	1	5	2	4
84	2	H	3	1	0		0	0	2	0	0	0	0	1	3	2	1
84	2	H	1	2	1	1	0	1	2	0	0	1	0	1	5	2	6
84	1	H	1	5	0		0	1	2	0	0	0	0	0	3	2	4
84	2	H	3	1	0		0	0	2	0	0	0	0	1	3	2	1
84	1	H	1	1	0		0	1	2	0	0	0	0	0	3	2	6
84	1	H	1	2	0		0	1	2	1	2	1	0	0	7	2	4
83	1	H	1	2	0		0	1	2	0	0	1	0	0	4	2	4
83	2	H	1	4	1	1	0	1	2	0	2	0	0	1	6	2	4
82	2	H	1	1	1	1	0	1	2	0	2	1	0	1	7	2	4
82	1	H	1	4	1	1	0	1	2	0	0	1	0	0	4	2	6
82	1	H	3	2	1	1	0	1	2	0	0	0	0	0	3	2	4
82	1	H	4	7	0		0	1	2	0	0	0	0	0	3	2	4
82	1	H	3	1	0		0	0	2	0	0	1	0	0	2	2	1
82	1	H	3	2	1	1	0	1	2	1	2	1	0	0	7	2	6
81	1	H	1	4	1	1	0	0	2	0	0	0	0	0	2	2	4
80	1	H	1	1	0		0	0	2	0	0	0	0	0	2	2	4
80	2	H	1	4	1	0	0	1	2	0	0	0	0	1	4	2	1
79	2	H	1	2	1	1	0	1	2	0	0	0	0	1	4	2	6
77	1	H	4	2	1	1	1	1	2	1	0	1	0	0	6	2	6
77	1	H	3	1	0		0	1	2	1	0	0	0	0	4	2	6
77	1	H	3	1	1	1	0	1	2	0	0	0	0	0	3	2	6
77	1	H	3	7	0		0	1	2	0	0	1	0	0	4	2	4
76	1	H	3	5	1	1	0	1	2	0	0	0	0	0	3	2	1
75	2	H	1	2	0		0	1	2	0	0	0	0	1	4	2	6
75	2	H	3	1	0		0	1	2	0	0	0	0	1	4	2	4
75	1	H	4	7	0		0	0	2	0	0	0	0	0	2	2	6
73	1	H	4	2	0		0	0	0	0	2	0	1	0	3	2	4
73	1	H	3	1	1	1	1	1	0	0	0	0	1	0	3	2	6
72	1	H	4	1	0		0	0	0	1	0	0	1	0	2	2	6
71	1	H	1	2	0		0	0	0	0	0	1	1	0	2	2	4
71	1	H	9	5	0		0	0	0	0	0	0	1	0	1	2	4
70	1	H	3	1	0		0	1	0	1	2	1	1	0	6	2	6
70	2	H	1	2	1	1	0	1	0	0	2	0	1	1	5	2	6
70	1	H	1	4	1	1	0	1	0	1	0	1	1	0	4	2	6
69	1	H	1	1	0		0	1	0	0	0	0	1	0	2	2	6
67	1	H	1	1	0		0	0	0	0	0	0	1	0	1	2	6
67	1	H	3	5	0		1	1	0	0	0	0	1	0	3	2	1
67	1	H	1	4	1	1	0	1	0	0	0	1	1	0	3	2	4
66	1	H	3	1	0		0	1	0	1	0	1	1	0	4	2	1
66	1	H	1	1	0		0	1	0	0	2	0	1	0	4	2	6
66	1	H	4	1	0		0	1	0	1	0	0	1	0	3	2	6
64	1	H	1	5	0		0	0	0	0	0	0	0	0	0	2	6
62	2	H	4	1	0		0	0	0	0	0	0	0	1	1	2	1
62	1	H	1	4	1	1	0	0	0	0	0	0	0	0	0	2	6
62	1	H	3	5	0		1	1	0	0	0	1	0	0	3	2	6
62	1	H	1	5	1	2	0	1	0	0	0	0	0	0	1	2	6
62	1	H	3	1	0		0	1	0	0	0	0	0	0	1	2	6
59	2	H	3	7	0		0	0	0	0	0	0	0	0	1	2	6
59	1	H	4	1	0		0	1	0	0	0	0	0	0	1	2	6
52	2	H	3	5	0		0	0	0	1	0	0	0	1	2	2	4
50	2	H	1	1	0		0	1	0	0	0	0	0	1	2	2	6
96	2	H	3	2	0		0	0	2	0	0	0	0	1	3	2	1
94	1	H	1	1	1	1	0	1	2	0	0	1	0	0	4	2	1
92	1	H	2	1	0		0	1	2	0	0	0	0	0	3	2	6
90	2	H	3	1	0		0	1	2	1	0	1	0	1	6	2	6
90	2	H	3	5	0		1	1	2	0	0	0	0	1	5	2	1
90	2	H	4	5	0		0	1	2	0	2	0	0	1	6	2	6
89	1	H	8	1	0		0	1	2	1	2	0	0	0	6	2	6
88	2	H	1	1	0		0	1	2	0	2	0	0	1	6	2	6
87	2	H	3	3	1	2	0	1	2	0	0	1	0	1	5	2	6
87	1	H	1	4	1	7	0	0	2	0	2	1	0	0	5	2	1
86	2	H	1	3	1	1	0	1	2	0	2	1	0	1	6	2	6
86	2	H	1	1	0		0	0	2	0	0	0	0	1	3	2	6
86	2	H	4	5	1	1	0	1	2	0	0	0	0	1	4	2	1
85	2	H	3	1	1	1	0	1	2	0	2	1	0	1	7	2	6
84	2	H	1	1	1	1	0	0	2	0	0	0	0	1	3	2	9
83	2	H	1	1	0		0	1	2	0	2	0	0	1	6	2	6
83	2	H	3	7	1	0	0	1	2	1	0	1	0	1	6	2	6
83	2	H	3	2	1	1	0	1	2	0	2	0	0	1	6	2	6
83	1	H	3	2	0		0	1	2	0	0	0	0	0	3	2	6
83	1	H	4	5	0		0	1	2	0	0	1	0	0	4	2	4
83	1	H	3	1	1	5	0	1	2	0	0	1	0	0	4	2	6
83	1	H	4	7	0		0	1	2	1	0	0	0	0	4	2	6
82	1	H	1	2	1	2	0	0	2	0	0	0	0	0	2	2	4
81	1	H	1	1	0		0	0	2	0	0	0	0	0	2	2	6
81	2	H	1	4	1	1	0	1	2	0	2	1	0	1	7	2	4
80	2	H	1	1	1	1	0	1	2	0	0	0	0	1	4	2	6
81	1	H	3	1	0		0	1	2	0	0	1	0	0	4	2	1
79	1	H	1	1	1	2	0	0	2	0	0	0	0	0	2	2	1
79	1	H	4	1	0		0	0	2	0	0	0	0	0	2	2	6
79	2	H	4	5	1	5	0	1	2	0	0	1	0	1	5	2	6
79	1	H	1	4	1	1	0	0	2	0	0	1	0	0	3	2	4
78	2	H	3	5	0		0	1	2	0	0	0	0	1	4	2	1
77	1	H	3	5	0		0	1	2	1	0	0	0	0	4	2	1
77	2	H	3	1	0		0	0	2	0	0	0	0	0	2	2	6
77	1	H	1	3	1	5	0	1	2	0	2	1	0	0	6	2	6
76	1	H	1	1	1	1	0	1	2	1	0	1	0	0	5	2	6
76	1	H	3	2	0		0	1	2	0	0	0	0	0	3	2	6
75	1	H	1	5	0		0	0	2	0	0	0	0	0	2	2	6
75	1	H	4	7	0		0	0	2	0	0	0	0	0	2	2	4
74	1	H	1	4	1	1	0	1	0	0	0	1	1	0	3	2	6
74	1	H	3	7	0		0	0	0	0	0	0	1	0	1	2	6
73	1	H	3	1	0		0	1	0	0	0	1	1	0	3	2	4
73	2	H	4	1	1	1	0	0	0	0	0	1	1	1	3	2	6
73	2	H	1	2	0		0	0	0	0	0	0	1	1	2	2	6
72	2	H	9	1	0		0	0	0	0	0	0	1	1	2	2	4
72	2	H	4	7	0		0	0	0	0	2	1	1	1	5	2	6
71	1	H	1	1	0		0	1	0	1	0	0	1	0	3	2	6
70	1	H	1	1	0		0	0	0	0	0	0	1	0	1	2	6
70	2	H	4	5	0		0	0	0	0	0	0	1	1	2	2	1
70	1	H	4	1	1	1	0	1	0	0	2	0	1	0	4	2	1
69	2	H	3	5	0		0	0	0	0	0	0	1	1	2	2	1
67	1	H	3	2	0		0	1	0	0	0	0	1	0	2	2	6
67	1	H	1	4	1	0	0	1	0	1	0	1	1	0	4	2	6
66	1	H	3	7	0		0	0	0	0	0	0	1	0	1	2	6
66	2	H	3	3	0		0	1	0	1	0	0	1	1	4	2	6
66	1	H	4	7	0		0	1	0	0	0	0	1	0	2	2	6
61	1	H	3	1	0		0	0	0	0	0	1	0	0	1	2	4
60	2	H	3	7	0		0	0	0	0	0	0	0	1	1	2	6
58	1	H	1	1	0		0	1	0	0	0	0	0	1	2	2	6
57	2	H	3	1	0		0	0	0	0	0	0	0	1	1	2	6
50	2	H	4	2	0		0	0	0	0	0	0	0	1	1	2	6
50	1	H	4	5	0		0	0	0	0	0	0	0	0	0	2	6
47	1	H	3	1	0		0	0	0	0	0	0	0	0	0	2	6
47	1	H	3	2	0		0	0	0	0	0	0	0	0	0	2	6
47	1	H	1	1	0		0	0	0	0	0	0	0	0	0	2	6
94	1	H	3	7	0		0	0	2	0	0	0	0	0	2	2	1
93	1	H	3	1	0		0	1	2	0	0	0	0	0	3	2	6
93	1	H	3	1	0		0	1	2	1	0	0	0	0	4	2	10
92	1	H	3	1	0		0	1	2	0	2	0	0	0	5	2	6
92	2	H	1	3	0		0	1	2	0	0	0	0	1	4	2	10
91	2	H	4	2	0		0	1	2	0	0	1	0	1	4	2	10
90	1	H	3	5	0		0	1	2	1	0	0	0	0	4	2	6
90	1	H	4	3	0		0	1	2	0	2	0	0	0	5	2	10
90	2	H	1	2	1	2	0	1	2	0	0	0	0	1	4	2	6
90	2	H	1	4	1	1	0	1	2	0	2	0	0	1	6	2	10
89	2	H	1	4	1	3	0	0	2	0	2	1	0	1	6	2	10
89	2	H	4	5	0		0	1	2	0	0	0	0	1	4	2	10
89	2	H	1	4	1	3	0	0	2	0	0	0	0	1	3	2	10
89	1	H	1	5	1	1	0	1	2	0	0	1	0	0	4	2	6
88	1	H	4	7	0		0	0	2	1	0	0	0	0	3	2	10
87	1	H	3	2	0		0	1	2	0	0	1	0	0	4	2	10
87	2	H	3	1	1	0	0	1	2	0	0	1	0	1	5	2	10
87	2	H	4	5	0		0	1	2	0	2	0	0	1	5	2	10
87	2	H	1	1	1	0	0	1	2	0	2	1	0	1	7	2	6
86	2	H	1	1	1	1	0	1	2	1	0	1	0	1	6	2	6
85	1	H	4	7	0		0	1	2	0	0	1	0	0	4	2	10
85	2	H	1	4	1	4	0	0	2	0	0	0	0	1	3	2	10
85	2	H	1	4	1	1	0	1	2	1	0	0	0	1	5	2	10
85	2	H	4	1	0		0	0	2	0	2	0	0	1	5	2	10
85	2	H	1	4	1	1	0	1	2	0	0	0	0	1	4	2	10
85	2	H	1	4	1	5	0	0	2	0	0	0	0	1	3	2	10
85	1	H	4	5	0		0	1	2	0	0	0	0	0	3	2	10
84	1	H	3	7	0		0	1	2	0	0	0	0	0	3	2	10
84	2	H	3	5	1	1	0	1	2	0	0	0	0	1	4	2	10
83	2	H	3	3	0		1	1	2	0	0	0	0	1	5	2	1
82	1	H	1	5	0		0	0	2	1	0	0	0	0	3	2	6
81	2	H	4	2	0		0	0	2	0	0	1	0	1	4	2	6
81	1	H	4	5	1	2	0	1	2	0	0	0	0	0	3	2	10
81	2	H	1	4	1	1	0	1	2	0	0	0	0	1	4	2	6
81	2	H	3	1	0		0	0	2	0	0	0	0	1	3	2	6
80	1	H	4	7	0		0	0	2	0	0	0	0	0	2	2	6
80	2	H	1	4	1	1	0	1	2	0	2	1	0	1	7	2	6
80	2	H	1	4	1	1	0	0	2	1	0	0	0	1	4	2	6
79	2	H	1	4	1	4	0	1	2	0	0	0	0	1	4	2	6
79	1	H	3	1	0		0	1	2	0	0	0	0	0	3	2	6
79	2	H	4	2	0		0	1	2	0	0	0	0	1	4	2	9
78	2	H	1	4	1	1	0	1	2	0	0	0	0	1	4	2	9
77	1	H	4	5	0		0	0	2	0	0	0	0	0	2	2	6
77	1	H	4	5	1	2	0	0	2	0	0	0	0	0	2	2	9
76	1	H	3	7	1	1	0	1	2	0	0	0	0	0	3	2	6
76	2	H	1	1	0		0	1	2	0	0	0	0	1	4	2	4
76	1	H	3	2	0		0	0	2	0	0	0	0	0	2	2	10
75	2	H	1	4	1	4	0	0	2	0	0	0	0	1	3	2	6
75	1	H	4	2	0		0	1	2	1	0	0	0	0	4	2	9
74	1	H	3	7	0		0	1	0	1	0	1	1	0	4	2	10
74	2	H	1	2	0		0	1	0	1	0	0	1	1	4	2	6
74	1	H	1	1	1	2	0	1	0	1	0	0	1	0	3	2	6
74	1	H	1	4	1	3	0	0	0	0	0	0	1	0	1	2	6
73	1	H	1	5	1	4	0	0	0	0	0	0	1	0	1	2	6
73	2	H	3	1	0		0	0	0	0	0	0	1	1	2	2	10
72	2	H	3	1	0		0	1	0	1	0	0	1	1	4	2	9
71	2	H	1	1	0		0	0	0	0	0	0	1	1	2	2	9
71	1	H	3	7	0		0	1	0	0	2	0	1	0	4	2	6
71	2	H	1	4	1	2	0	1	0	0	0	0	1	1	3	2	9
71	1	H	4	2	0		0	1	0	0	0	0	1	0	2	2	6
71	1	H	3	7	0		1	1	0	0	0	0	1	0	3	2	6
70	1	H	4	2	0		0	1	0	0	2	0	1	0	4	2	9
70	1	H	3	1	0		0	1	0	1	0	1	1	0	4	2	10
70	2	H	1	2	1	4	0	1	0	0	0	0	1	1	3	2	6
70	1	H	3	3	0		0	0	0	0	0	0	1	0	1	2	10
68	1	H	1	5	0		0	0	0	0	0	0	1	0	1	2	6
68	1	H	1	2	1	4	0	1	0	1	0	0	1	0	3	2	6
68	1	H	1	5	0		0	0	0	1	0	0	1	0	2	2	6
67	1	H	1	1	0		0	0	0	0	0	0	1	0	1	2	6
65	2	H	3	2	0		0	1	0	0	2	0	1	1	5	2	10
64	1	H	3	3	0		1	1	0	1	0	1	0	0	4	2	10
63	1	H	1	1	0		0	0	0	0	0	0	0	0	0	2	6
61	2	H	3	3	1	1	0	0	0	0	0	0	0	1	1	2	10
60	2	H	1	1	0		0	1	0	0	0	0	0	1	2	2	6
59	2	H	1	1	0		0	0	0	0	0	0	0	1	1	2	6
51	2	H	1	1	0		0	0	0	0	0	0	0	1	1	2	6
42	1	H	3	5	0		0	0	0	0	0	0	0	0	0	2	6
92	2	V	1	3	1	2	0	1	2	0	0	0	0	0	3	2	10
