# Supplementary material for: Stroke incidence and anticoagulation treatment in patients with pacemaker-detected silent atrial fibrillation
Source: PLoS One. 2018 Sep 13;13(9):e0203661. doi: 10.1371/journal.pone.0203661 (PMC6136732; doi:10.1371/journal.pone.0203661)
Supplement: S2 File — Data on follow-up for patients included in the follow-up analysis. (XLSX) [file pone.0203661.s002.xlsx]

## Sheet: Sheet 1
Silent AF	Documentation	AF symptoms	OAC at the time of diagnosis	OAC current (if changed)	Stroke efter implantation	Dementia	Dead
0
0							1
2							1
1	AHR (14, 31 sek-1,5h) EGM no	1	4
1	AHR (3, 1min-15h) EGM no	1	2	3
2					1	1	1
2
2
2					1
1	AHR (2, 56min-6h) EGM no	1	0	0			1
2
2
2
0						1
2
2
0
2					1
0
2							1
2							1
2							1
2							1
2
2
0					1
2							1
0
0
2
0							1
2
2					1		1
2							1
2
1	AHR ( 4,30 sek-3 h) EGM	1	4
2
2
2
2
1	AHR (2, 4-9h) EGM 2013	1	2				1
2
2
2							1
2						1	1
2
2							1
1	AHR (2, 0-2h)	1	2
0
2							1
2
1	AHR (302, 34 sek-1,25h) EGM	1	4
2
2
2
0					1	1
2							1
0
0
0
2
2
0						1	1
0
2							1
2
2
0
2
2
0
2						1
2						1
2
2
2
2
2
2
0
2
2
2
2
1	AHR (0- 3h) EGM	1	4
2
2
0
2
2
2
2
1	AHR (0-32h)	1	3		1
2
2
0
2
2
2
2
2
2
2
0
0					1
0					1	1
1	AHR (0-7h) EGM	1	3
2
0
0
0
2
2					1
2					1
0
2
2
2
0
2
0
2
2
2
2
2
0
0					1
1	AHR(0-8h) EGM no	1	0	0
0
0
0
2					1
0
2
0
0
0
0
0
0
0
2
0
0
0
2						1
2
2
1	AHR (0-5 min) EGM	1	0	5
1	Histogram. MS >1h	1	1
0
0
0
1	AHR (0-4h) EGM	1	0	0
0
0
0							1
2
2
1	AHR (3-16h) EGM no	1	1
2							1
0
1	AHR (0-8h) EGM no	1	3
1	AHR (0-3h) EGM	1	4
1	AHR (2-4h) EGM no	1	5
0							1
0
1	AHR (0-9h) EGM	1	4
0							1
0
0
0
2							1
0
0
0							1
0							1
0							1
0
2							1
2							1
0
2							1
2							1
0							1
0
2						1
0
0
1	AHR (0-1h) EGM	1	4
0							1
0
1	AMS (1-5h) EGM	1	4
1	AHR (0-2 h) EGM	1	4
0
0					1
0
0
2
1	Medical record FF AHR (0-5min) EGM no	1	8
0
0
2
0
2
0
0
0
1	AHR (0-6h) EGM no	1	0	0
0
0
0
2
2
0
1	Plot (>45h) + EGM	3	2
0
0
0
0
0
1	AHR (0-28h) EGM no	1	0	0
0
0							1
0
0
1	MS 1,5h.	1	8
1	AHR (0-5h)	1	3	3		1
1	AHR (0-1h) EGM no	1	0	5			1
1	AHR (0-1h)	1	0	7			1
0
2
0
1	AHR (0->96h) EGM no	3	2
0
0
0
2
1	AHR (0-48h) EGM	1	8			1
1	AHR (0-17h) EGM no	1	0	4
0
0							1
1	AHR (0-3h) EGM no	1	0	1
0
0
0							1
0						1
1	AHR (0-21h) EGM	1	4
0
0
1	AHR (0-10h) EGM	1	1		1		1
2						1
0							1
0						1	1
0
0
0
0
0
0
0
1	Medical record. MS 75%	3	1				1
1	AHR (0-3h) EGM no	1	4
1	AHR (0-1h) EGM no	1	3
0
1	AHR (0-3h) EGM no	1	0	5
2							1
0
0
0
2							1
0					1
1	AHR (0-1h) EGM no	1	3			1	1
1	AHR (0-3h) EGM no	1	0	4
0
2
0							1
0						1
2
0						1	1
0
0
1	AHR (0-14h) EGM no	1	8
1	AHR (0-1h) EGM	1	1
0
0
1	AHR(0-96h) EGM no	1	2
0
1	12 lead ECG	3	1
0
0						1	1
0
2
0							1
0
0						1
0							1
0							1
2
0
2						1	1
1	AHR (0-8h) EGM	1	0	0			1
1	AHR (0-9h) EGM no	1	0	5			1
2					1		1
2
1	AHR (0-7h) EGM no	1	0	5			1
1	AHR (0-13h) EGM	1	1	7	1		1
2							1
2							1
1	AHR (0-96h) EGM no	1	1				1
1	AHR (0-28h) EGM	1	1				1
2							1
0
2						1
2
2					1	1	1
1	AHR (0-2h) EGM no	1	0	5
2							1
0
2
1	AHR (0-0,75h) EGM	4	0	0
0
2					1		1
1	AHR (0-1h) EGM no	1	1
1	AHR (0-5min) EGM	1	3
0
2						1
0					1		1
2
1	AHR (0-3h) EGM no	1	0	5			1
2						1
0
2						1
2
2
2							1
2					1
1	AHR (0-2h) EGM no	1	3
1	AHR (0-2h) EGM no	1	2		1
1	AHR (0-9h) EGM	1	0	1	1
2					1
1	12 lead ECG	4	0	5
2
2						1
2							1
2
0							1
2
1	AHR (0-1h) EGM no	1	0	0			1
0
1	AHR (0-1,5h) EGM	1	3
2
1	AHR (0-90h) EGM no	1	2
2
0
0							1
2					1
1	AHR (0-0,5h) EGM	1	0	5
2
2							1
2
1	AHR (0-21h) EGM no	1	0	7
0					1
0
2
0
2
0
0
0
1	AHR (0-42h) EGM no	1	0	0			1
0							1
1	AHR(0-1h) EGM no	1	0	0			1
2					1		1
1	AHR (0-2h) EGM	1	0	5	1		1
2							1
2					1	1	1
2					1
2
0							1
1	AHR (0- 10min) EGM	1	1			1
1	AHR (0-1h) EGM no	1	0	5			1
1	Medical record MS >1h VHR (FF) EGM no	1	0	5	1		1
2					1	1
2					1
2						1	1
0						1	1
1	VHR (0-10min) EGM	1	0	5	1
2					1		1
1	AHR (0-4h) EGM no	1	0	0		1
2
0
0
2					1	1	1
0							1
2							1
2
2							1
0						1	1
1	AHR (0-3h) EGM no	1	8
2
1	AHR(0-72h) EGM	1	1
2						1	1
2
2							1
2							1
2					1		1
2					1	1
0							1
2
0
2
0
0
2							1
1	AHR (0-4h) EGM no	1	4
1	AHR (0-24h) EGM no	1	4
2							1
1	AHR (0-23h) EGM	1	1
1	Medical record. MS 2,7% EGM	1	6	5
0							1
2							1
2
2
1	AHR (0-1h) EGM no	1	1				1
0
1	AHR (0-5min) EGM	1	2
2					1
0
2
2
1	AHR (0-5min) EGM	1	1
0							1
0
1	AHR (0-9h) EGM no	1	1
0							1
1	AHR (0-7h) EGM no	1	2
2
2							1
0
2
1	AHR (0-9h) EGM	1	0	5			1
2
0
0
0					1
2
1	AHR (0-1h) EGM	1	0	5			1
0							1
0
0
1	AHR (0-15min) EGM	1	1	3
0
1	AHR (0-22h) EGM	1	2		1
1	AHR (0-4h) EGM	1	1
0
2
2					1
2
2
0
2
0
0
0							1
0
0
0
2							1
0							1
1	Medica record. AHR (0-6h) EGM no	1	0	0			1
0							1
0							1
0							1
1	AHR (0-5,5h) EGM no	1	3
1	Medical record. AHR (0-1h) EGM	1	0	0
2						1
2						1
0							1
0						1
2						1
0
1	AHR (0-3h) EGM no	1	0	5	1	1
1	Medical record (FF) AHR (0-1h) EGM no	1	0	0
2
2						1
1	Medical record (EGM FF) VHR (0-5 min)	1	0	0			1
0
2					1		1
1	Medical record (FF) AHR (0-3h)	1	0	0
0
1	Medical record. MS 3%. EGM	1	2	3	1
1	Medical record. AHR (0-33min) EGM	1	3
2						1
2						1
2					1
2						1
1	AHR (0-6h)	1	2
1	AHR (0-1h)	1	0	0
2							1
2
2							1
2
2
0					1
2
1	AHR (0-3h) EGM no	1	4
2
1	Medical record MS 27 %	1	0	2	1
1	AHR (0-42h) EGM no	1	2	2
1	AHR 0-8h) EGM	1	1	1
1	AHR (0-21h)	1	2	2			1
2
0
0
0
0
2
2
0
0
2
0
0
1	AHR (0-17h) EGM	1	0	5
0
0
2
0
2
0
0
0
0
0
0							1
2							1
0
1	AHR (0-5min) EGM	1	0	0
1	AHR (0->96h) EGM no	1	4	4			1
0							1
0
1	AHR (0->96h) EGM	1	4
2
2					1		1
2						1	1
0						1	1
2
2
2
1	AHR (0-4h) EGM	1	4	4	1	1
2						1	1
2
0
1	AHR (0-22 min) EGM	1	8
0							1
0
2
0					1
2					1
2
0
2
0
2
2
0
0					1
1	AHR (0- 1h) EGM	4	2	6
2
2
0
1	MS 2 % EGM	1	2				1
1	MS 3 % EGM	1	4
2							1
1	AHR (0-5min) EGM	1	0	0
0
2
0
1	AHR (0-5h) EGM	1	1
0
0							1
0
0
2
0
0
2					1
1	AHR (0-4h) EGM	1	4
0
0
0
0
0
0
0
0
0
0
0
0							1
0
1	AHR (0-90h) EGM no	1	0	0
0						1	1
0							1
0
0
2							1
2
2
0					1
2							1
2
1	AHR (0-5 min) EGM	1	3
0
2
0						1
2
2						1
0					1
2
2
0						1	1
2
2					1
0
0
2
0
1	AHR (0-5min) EGM	1	2
0
2
2
0					1
0					1		1
2
2
2
0
0
2
0
2
2					1
0
1	AHR (0-3h) EGM	1	3
2
0					1
1	AHR (0-7h) EGM no	1	0	5
0					1
2							1
2
2
0
0
0
0
2
0
0
0
0						1
2
0					1		1
0
2
0
0
0
1	AHR (0-9h) EGM	1	0	5
0
2
1	AHR (0-90h) EGM	1	3
0
0
0
2							1
